# Supplementary material for: Prediction of Novel Disease-Related Regions in SIGLEC-7 by In Silico and Biochemical Analyses
Source: Int J Mol Sci. 2026 Jun 17;27(12):5489. doi: 10.3390/ijms27125489 (PMC13299484; doi:10.3390/ijms27125489)
Supplement: Supplementary file 1 [file ijms-27-05489-s001.zip]

Archive with 1 entries (1 files):
- ijms-4348399-supplementary.pdf
